# Supplementary material for: Improved Detection of Bifidobacteria with Optimised 16S rRNA-Gene Based Pyrosequencing
Source: PLoS One. 2012 Mar 28;7(3):e32543. doi: 10.1371/journal.pone.0032543 (PMC3314643; doi:10.1371/journal.pone.0032543)
Supplement: Supporting Information S1 — Barcoded primer sequences for 16S rRNA PCR. (XLSX) [file pone.0032543.s001.xlsx]

## Sheet: Mapping File
#SampleID	BarcodeSequence	LinkerPrimerSequence	MID
uP1	AACGCACGCTAG	CCGTCAATTYMTTTRAGT	MID1
uP2	ACACTGTTCATG	CCGTCAATTYMTTTRAGT	MID2
uP3	ACCAGACGATGC	CCGTCAATTYMTTTRAGT	MID3
uP4	ACGCTCATGGAT	CCGTCAATTYMTTTRAGT	MID4
uP5	ACTCACGGTATG	CCGTCAATTYMTTTRAGT	MID5
uP6	AGACCGTCAGAC	CCGTCAATTYMTTTRAGT	MID6
uP7	AGCACGAGCCTA	CCGTCAATTYMTTTRAGT	MID7
uP8	ACAGACCACTCA	CCGTCAATTYMTTTRAGT	MID8
uP9	ACCAGCGACTAG	CCGTCAATTYMTTTRAGT	MID9
uP10	ACGGATCGTCAG	CCGTCAATTYMTTTRAGT	MID10
uB1	AGCTTGACAGCT	CCGTCAATTYMTTTRAGT	MID11
uB2	AACTGTGCGTAC	CCGTCAATTYMTTTRAGT	MID12
uB3	ACCGCAGAGTCA	CCGTCAATTYMTTTRAGT	MID13
uB4	ACGGTGAGTGTC	CCGTCAATTYMTTTRAGT	MID14
uB5	ACTCGATTCGAT	CCGTCAATTYMTTTRAGT	MID15
bP1	AGACTGCGTACT	CCGTCAATTYMTTTRAGT	MID1b
bP2	AGCAGTCGCGAT	CCGTCAATTYMTTTRAGT	MID2b
bP3	AGGACGCACTGT	CCGTCAATTYMTTTRAGT	MID3b
bP4	AAGAGATGTCGA	CCGTCAATTYMTTTRAGT	MID4b
bP5	ACAGCAGTGGTC	CCGTCAATTYMTTTRAGT	MID5b
bP6	ACGTACTCAGTG	CCGTCAATTYMTTTRAGT	MID6b
bP7	ACTCGCACAGGA	CCGTCAATTYMTTTRAGT	MID7b
bP8	AGAGAGCAAGTG	CCGTCAATTYMTTTRAGT	MID8b
bP9	AGCATATGAGAG	CCGTCAATTYMTTTRAGT	MID9b
bP10	AGGCTACACGAC	CCGTCAATTYMTTTRAGT	MID10b
bB1	AAGCTGCAGTCG	CCGTCAATTYMTTTRAGT	MID11b
bB2	ACAGCTAGCTTG	CCGTCAATTYMTTTRAGT	MID12b
bB3	ACCTGTCTCTCT	CCGTCAATTYMTTTRAGT	MID13b
bB4	ACGTCTGTAGCA	CCGTCAATTYMTTTRAGT	MID14b
bB5	AGAGCAAGAGCA	CCGTCAATTYMTTTRAGT	MID15b
